# Supplementary material for: On the applicability of the Tubulin-Based Polymorphism (TBP) genotyping method: a comprehensive guide illustrated through the application on different genetic resources in the legume family
Source: Plant Methods. 2020 Jun 12;16:86. doi: 10.1186/s13007-020-00627-z (PMC7291473; doi:10.1186/s13007-020-00627-z)
Supplement: Supplementary file 1 — Additional file 1. CE-TBP data Arachis ssp. [file 13007_2020_627_MOESM1_ESM.xlsx]

## Sheet: ceTBP_Arachis_1st intron
I_AA__F02_2018-07-30-10-51-54_10-51-54.fsa	Archeri	Size	381.11				386.74				398.11			700.75		709.85				758.03									1003.5	1014.01					1052.64		1060.26
		Height	31201				10012				15193			5438		3124				847									1337	595					1216		1307
I_AM__A02_2018-07-30-10-51-54_10-51-54.fsa	Macedoi	Size		383.83	385.42		386.53		393.52	396.68	398.11													775.04			984.56					1035.03		1049.1				1069.93
		Height		441	399		346		6428	27600	23122													578			1295					1218		1393				1204
I_APg__G02_2018-07-30-10-51-54_10-51-54.fsa	Paraguariensis	Size	381.03				386.51	387.7										713.91					768.33			976.27					1029.35			1047.38
		Height	16021				3789	8122										4354					287			1178					1168			873
I_AR__D02_2018-07-30-10-51-54_10-51-54.fsa	Rigonii	Size	381.19				386.5	387.77											724.34						952.82
		Height	7155				1415	2587											623						181
I_AT__C02_2018-07-30-10-51-54_10-51-54.fsa	Triseminata	Size				386.22					397.79		402.39															990.39							1051.03		1060.13
		Height				2645					5104		4728															359							173		205
I_AI__H02_2018-07-30-10-51-54_10-51-54.fsa	Ipaensis 2n	Size	381.11			385.84						399.21					711.28																1039.62			1056.27
		Height	6654			2252						4543					1545																343			254
I_AD10038___E03_2018-07-30-10-51-54_10-51-54.fsa	Duranensis 2n	Size	381.23				386.9				398.28					710.18													1003.73			1033.58				1058.1	1060.81
		Height	10271				1617				531					2519													301			169				118	144
I_AD30060___F03_2018-07-30-10-51-54_10-51-54.fsa	Duranensis 2n	Size	381.23				386.9				398.28					710.19					759.91											1035.9				1055.9	1057.95
		Height	18262				4243				7138					3375					304											723				633	745
I_AD30067___C03_2018-07-30-10-51-54_10-51-54.fsa	Duranensis 2n	Size	381.15				386.98				398.28					710.37					760.09											1033.37				1055.9	1057.35
		Height	9090				1803				2678					1519					107											228				195	222
I_AD7988___D03_2018-07-30-10-51-54_10-51-54.fsa	Duranensis 2n	Size	380.98	383.85			386.88				398.21				708.89						760											1033.02				1056.1
		Height	32704	208			11148				21635				9114						631											1414				1663
I_AH109839___H03_2018-07-30-10-51-54_10-51-54.fsa	Hypogea 4n	Size	381.15	383.93			386.96				398.29	399.35				710.28	711.25														1032.21		1040.13			1056.19
		Height	6605	935			992				2097	2215				800	790														103		193			257
I_AH261942___G03_2018-07-30-10-51-54_10-51-54.fsa	Hypogea 4n	Size	381.23			385.97	386.96				398.21	399.27				710.3	711.44														1032.12		1039.6			1056.25
		Height	5183			745	810				1612	1760				726	688														108		202			280
I_AH119060___A04_2018-07-30-10-51-54_10-51-54.fsa	Hypogea 4n	Size	381.16			385.94	386.93				398.19	399.34				710.33	711.41					763.29									1029.17		1039.86			1056.76
		Height	17520			2854	3101				5778	5767				2390	2246					150									319		630			802
I_AH155247___C04_2018-07-30-10-51-54_10-51-54.fsa	Hypogea 4n	Size	381.16			385.97	386.97				398.27	399.34				710.27	711.25					763.33									1029.18		1039.47			1056.48
		Height	30104			4765	4183				10395	9301				7085	7000					531									1706		2961			3832
I_AH262090___B04_2018-07-30-10-51-54_10-51-54.fsa	Hypogea 4n	Size	381.16			385.97	386.88				398.27	399.34				710.07	711.14					763.37									1029.07		1039.47			1056.27
		Height	32091			5724	6611				12285	11850				6252	5977					532									1197		2296			2887
I_AHF___E04_2018-07-30-10-51-54_10-51-54.fsa	Hypogaea fastigiata 4n	Size	381.24			386.03	386.93				398.28	399.34				710.36	711.33					763.46									1031.92		1039.6			1056.59
		Height	24553			3554	2959				1070	2087				3036	2287					141									226		525			522
I_AHH___D04_2018-07-30-10-51-54_10-51-54.fsa	Hypogaea Hypogaea 4n	Size	381.16			385.95	386.94				398.28	399.34				710.18	711.15					763.16									1029.11		1040			1056.81
		Height	16968			2348	2104				1348	1928				2400	2032					117									221		511			638

## Sheet: ceTBP_Arachis_2nd intron
II_AA__F05_2018-07-30-10-51-54_10-51-54.fsa	Archeri	Size		306.04	324.22		333.22							351.54	352.53					443.69	444.68						496.95			539.17	543.8									567.65			648.45
		Height		17223	1414		27447							4037	2325					6743	3637						1879			945	559									759			991
II_AM__A05_2018-07-30-10-51-54_10-51-54.fsa	Macedoi	Size				330.73				336.97				351.32		429.47	431.99						470.93		486.87									553.28						567.4					653.3
		Height				4785				5472				2697		7502	3116						732		653									979						245					216
II_APg__G05_2018-07-30-10-51-54_10-51-54.fsa	Paraguariensis	Size	302.11		324.39		333.39							351.37				441.8				468.94				489												563.66			570.32	644.89
		Height	21043		740		14879							7681				11511				9660				987												2327			1356	1857
II_AR__D05_2018-07-30-10-51-54_10-51-54.fsa	Rigonii	Size		306.29	324.62		333.58		334.63					351.37				441.97	442.95																558.5			564.14
		Height		4465	231		3592		2063					1003				544	1500																167			147
II_AT__C05_2018-07-30-10-51-54_10-51-54.fsa	Triseminata	Size					333.41				337.68		349.17		352.33				442.64							489.29		511.3					550.56			562.16									653.3
		Height					3039				3200		2709		2056				2105							515		448					856			191									180
II_AI__H05_2018-07-30-10-51-54_10-51-54.fsa	Ipaensis	Size	302.44		324.19		333.24	334.21							352.34						444.39			475.79								548.46					562.8							651.42
		Height	3322		295		3969	3646							1437						2034			323								268					179							417
II_AD10038___E06_2018-07-30-10-51-54_10-51-54.fsa	Duranensis 2n	Size		306.12	324.29		333.25					339.12		351.62	352.45					443.69							496.95		536.79										567.48				648.59	651.87
		Height		7257	525		10113					3049		1166	954					4115							424		54										72				252	180
II_AD30060___F06_2018-07-30-10-51-54_10-51-54.fsa	Duranensis 2n	Size		306.12	324.2		333.25					339.12			352.45					443.68							496.81		536.7										566.93					651.74
		Height		7920	365		7042					5211			2243					3709							372		461										352					368
II_AD30067___C06_2018-07-30-10-51-54_10-51-54.fsa	Duranensis 2n	Size		306.12	324.2		333.25					339.12			352.53			441.64									496.88		536.87										566.98					651.83
		Height		5662	240		4655					3729			1545			3224									346		342										347					424
II_AD7988___D06_2018-07-30-10-51-54_10-51-54.fsa	Duranensis 2n	Size		305.92	324.21		333.26					339.2			352.47						444.5						496.81		536.64										566.89					651.74
		Height		9165	346		6045					6053			2396						3261						268		347										209					191
II_AH109839___H06_2018-07-30-10-51-54_10-51-54.fsa	Hypogea 4n	Size	302.51	306.18	324.17		333.26	334.15				339.12			352.48			441.63			444.31			475.8			496.89		536.75			548.58					562.81		566.87					651.51
		Height	2357	3634	370		5687	2989				2760			2294			1721			1686			279			210		249			232					170		156					511
II_AH261942___G06_2018-07-30-10-51-54_10-51-54.fsa	Hypogea 4n	Size	302.5	306.08	324.22		333.31	334.29				339.2			352.48			441.63			444.4			475.93			496.81		536.8			548.45					562.82		566.9					651.47
		Height	3470	5661	576		8645	4364				3984			3433			3593			3668			534			379		625			582					340		375					1617
II_AH119060___A07_2018-07-30-10-51-54_10-51-54.fsa	Hypogea 4n	Size	302.41	306.08	324.26		333.24	334.29				339.13			352.42			441.63			444.39			475.88			496.9		536.82			548.53					562.9		567.04					651.3
		Height	2741	4472	475		7231	3715				3439			2534			2692			2711			401			323		418			383					274		259					975
II_AH155247___C07_2018-07-30-10-51-54_10-51-54.fsa	Hypogea 4n	Size	302.42	306.1	324.11		333.24	334.21				339.12			352.52			441.55			444.33			475.81			496.81		536.82			548.45					562.81		566.87					651.34
		Height	1781	2725	247		3974	2322				2149			1679			1473			1557			191			106		233			189					118		141					497
II_AH262090___B07_2018-07-30-10-51-54_10-51-54.fsa	Hypogea 4n	Size	302.42	306.08	324.21		333.26	334.23				339.13			352.4			441.63			444.33			475.79			496.65		536.74			548.53					562.74		566.9					651.3
		Height	3401	5827	508		8539	4359				4093			3293			2464			2465			364			293		398			358					222		214					733
II_AHF___E07_2018-07-30-10-51-54_10-51-54.fsa	Hypogaea fastigiata 4n	Size	302.4	306.12	324.19		333.21	334.18				339.13			352.39			441.63			444.31			475.87			496.9					548					562.83		566					651.51
		Height	1757	2896	213		3222	1576				1984			1071			796			437			130			74					50					57		50					171
II_AHH___D07_2018-07-30-10-51-54_10-51-54.fsa	Hypogaea Hypogaea 4n	Size	302.44	306.13	324.17		333.27	334.24				339.13			352.42			441.55			444.33			475.89			496.9					548.42					562.71		566.75					651.39
		Height	2433	3939	300		4633	2499				2997			1816			1119			730			195			118					60					110		53					318
