# Supplementary material for: On the applicability of the Tubulin-Based Polymorphism (TBP) genotyping method: a comprehensive guide illustrated through the application on different genetic resources in the legume family
Source: Plant Methods. 2020 Jun 12;16:86. doi: 10.1186/s13007-020-00627-z (PMC7291473; doi:10.1186/s13007-020-00627-z)
Supplement: Supplementary file 2 — Additional file 2. CE-TBP data Phaseolus L. [file 13007_2020_627_MOESM2_ESM.xlsx]

## Sheet: ceTBP-1st intron
P.lunatus_I_Lima_L30_LB_A02_2018-05-30-18-15-14_18-15-14.fsa	Size	390.15	397.03					511.78		571.91						733.94	769.37					870.14
	Height	1229	7865					13684		1370						7599	5802					5536
PvV_I_Viva_LB_C02_2018-05-30-18-15-14_18-15-14.fsa	Size	390.07	396.78						512.77				590.36		732.56				773.34						875.26
	Height	2300	22200						30950				4675		20666				13774						8223
Pv22_I_922_B01_2018-05-30-18-15-14_18-15-14.fsa	Size	390.03	397.15				510.86	511.83	512.79				590.44		732.52						777.64		873.12
	Height	3483	23106				3152	10935	18038				5561		27369						17878		13582
Pv49_I_949_C01_2018-05-30-18-15-14_18-15-14.fsa	Size	390.03	396.9				510.86	511.83	512.79			589.95		731.55							777.7		873.2
	Height	1992	13595				2311	7497	12498			3293		17804							12352		10136
PvBN_I_Bonello_LB_D03_2018-05-28-16-49-46_16-49-46.fsa	Size		396.92					511.94	512.93				590.78		732.79				773.49						875.92
	Height		12148					3277	16839				1555		7908				4795						3397
PvL9_I_905_LB_A01_2018-05-30-18-15-14_18-15-14.fsa	Size	390.02	397.06			509.82	510.78				588.68				732.62						777.62		873.03
	Height	1950	19533			8602	22585				4300				17652						12030		9273
PvB8_I_Bat881_LB_D01_2018-05-30-18-15-14_18-15-14.fsa	Size	390.07	397.13						512.79		588.63				732.58						777.7			874.28
	Height	1875	18473						25513		3914				16679						11695			6526
PvP_I_Pinto_B05_2018-05-28-16-49-46_16-49-46.fsa	Size		396.93					511.95	512.93		588.75				733.05				773.49		777.92				875.84
	Height		8175					2599	12419		1384				5984				3495		505				2593
Pv82_I_582_F01_2018-05-28-16-49-46_16-49-46.fsa	Size	390.03	397.12			509.95	511	511.98	512.95				590.61	731.8					773.45						875.85
	Height	2385	20481			3863	11649	18626	3172				2997	21595					8191						10905
Pv91_I_591_G01_2018-05-28-16-49-46_16-49-46.fsa	Size	390.03	397.04			509.94	510.99	511.97	512.94				590.61		732.67				773.45						875.91
	Height	2076	17443			3940	11644	18376	3509				1723		21855				6198						10508
PvMD_I_MDoriginal_D04_2018-05-28-16-49-46_16-49-46.fsa	Size		397.17		508.85	509.93							590.83		733.03						778.1				876.15
	Height		3470		1255	4654							427		2116						645				741
PvMH_I_MH_E04_2018-05-28-16-49-46_16-49-46.fsa	Size		397.1		508.89	509.87							590.88		732.94						778.03		873.89
	Height		2615		646	2548							225		903						316		413
PvGR__I_Greensleeves_LB_H01_2018-05-30-18-15-14_18-15-14.fsa	Size	389.92	396.96						512.85				590.61		732.58					775.84			873.41
	Height	2095	11149						13244				2089		6801					4249			2556
PvBB_I_Bagnasco_LB_A03_2018-05-28-16-49-46_16-49-46.fsa	Size	390.02	397.09			509.86							590.83		732.94					776.25			873.53
	Height	3579	19769			26901							4298		22762					19747			13027
PvC_I_Civoto_LB_E01_2018-05-30-18-15-14_18-15-14.fsa	Size	389.95	396.9			509.71							590.64		732.61					776.07					875.1
	Height	2214	16826			18654							2634		8526					6353					3431
PvG_I_Giulia_LB_G01_2018-05-30-18-15-14_18-15-14.fsa	Size	389.9	396.91		508.78	509.75							590.63		732.63					776.16				874.14
	Height	1561	8615		3502	11631							1864		8757					5339				4173
PvP5_I_P500_LB_B02_2018-05-30-18-15-14_18-15-14.fsa	Size	389.94	396.96			509.75							590.65		732.66					776.1				874.12
	Height	1367	8653			12468							1829		8849					6053				4396
PvEL_I_ElNuna_G23732_LB_F01_2018-05-30-18-15-14_18-15-14.fsa	Size	389.95	396.98			509.75							590.63		732.63					776.09				874.08
	Height	2194	13197			19815							2870		14076					9363				7205
PvT_I_Taylor_D05_2018-05-28-16-49-46_16-49-46.fsa	Size	390.03	397.1		508.9	509.89							590.82		732.93					776.28				874.59
	Height	2752	20484		8708	30501							4186		18098					13176				9531
Pv39_I_39_C01_2018-05-28-16-49-46_16-49-46.fsa	Size		397.12		508.87	509.93							590.8		732.85					776.29				874.44
	Height		1262		588	2152							255		1175					776				767
Pv41_I_41_D01_2018-05-28-16-49-46_16-49-46.fsa	Size		397.02		508.95	509.85							590.83		732.92					776.37				874.52
	Height		1880		794	2828							359		1915					1241				1127
Pv42_I_42_E01_2018-05-28-16-49-46_16-49-46.fsa	Size		397.12		508.78	509.84							590.78		732.9					776.25				874.6
	Height		3090		1459	5353							584		3499					2225				1863
Pv358_I_358_B01_2018-05-28-16-49-46_16-49-46.fsa	Size		397.2	507.89	508.87								590.59	731.84					773.41						875.75
	Height		5342	2839	4782								997	4310					2717						2261
PvHE_I_Heidy_A04_2018-05-28-16-49-46_16-49-46.fsa	Size		397		508.96	509.95							590.89		733.05					776.39					875.92
	Height		5283		2091	7648							1062		3984					2968					1713
PvPB_I_PBoriginal_H04_2018-05-28-16-49-46_16-49-46.fsa	Size		397.08		508.87	509.95							590.7		732.95					776.33			873.7
	Height		2012		667	2457							231		1000					298			444
PvVE_I_VEoriginal_H05_2018-05-28-16-49-46_16-49-46.fsa	Size		397.1		508.98	509.89							590.73		733.01					776.45			873.66
	Height		2949		1018	3696							444		1736					718			946
PvPG_I_PG_A05_2018-05-28-16-49-46_16-49-46.fsa	Size		397.06		508.92	509.89							590.71		732.93					776.26			873.59
	Height		3075		1173	4278							489		2112					1076			186
PvVF_I_VF_G05_2018-05-28-16-49-46_16-49-46.fsa	Size		397.18		508.9	509.89							590.83		732.93					776.42			873.56
	Height		2877		1124	3999							376		1985					778			958

## Sheet: ceTBP-2nd intron
P.lunatus_II_Lima_L30_LB__F03_2018-05-30-18-15-14_18-15-14.fsa	Size	322.39	323.32			335.98		344.83	349.41	350.41	351.41			381.49				571.89	573.13		582.06
	Height	14412	9127			1574		31945	2128	7625	13316			3964				354	710		15247
PvV_II_Viva_LB__D04_2018-05-30-18-15-14_18-15-14.fsa	Size	322.82				336.36		344.96				379.5			382.16		569.16			578.16
	Height	12705				2543		32052				3738			242		659			14200
Pv22_II_922__E02_2018-05-30-18-15-14_18-15-14.fsa	Size	322.65				336.36		344.85							382.57		569.04			578
	Height	22673				3330		31816							4716		1026			22294
Pv49_II_949__F02_2018-05-30-18-15-14_18-15-14.fsa	Size	322.64				336.22		345.16							382.56		568.99			578.01
	Height	7132				12330		19648							1202		335			7389
PvBN_Bonello_LB__D09_2018-05-28-16-49-46_16-49-46.fsa	Size	322.9		328.29		336.28		345.21				379.59					569.19			578.32
	Height	4927		11322		779		18372				1225					242			4977
PvL9_II_905_LB__D02_2018-05-30-18-15-14_18-15-14.fsa	Size	322.74				336.35		345.02				379.34					568.98			577.99
	Height	11564				2617		32038				3495					657			13771
PvB8_II_Bat881_LB__A03_2018-05-30-18-15-14_18-15-14.fsa	Size	322.81				336.38		345.29				379.5					568.98			578.08
	Height	5922				1092		25829				1602					332			7237
PvP_II_Pinto__B11_2018-05-28-16-49-46_16-49-46.fsa	Size	322.89				336.3		345.27				379.59					569.28			578.25
	Height	1231				290		6745				342					75			1375
Pv82_II_582__F07_2018-05-28-16-49-46_16-49-46.fsa	Size	322.48		328.37	331.36	336.28						379.5	380.5				569.28			578.25
	Height	7154		235	24200	14228						450	1610				302			6427
Pv91_II_591__G07_2018-05-28-16-49-46_16-49-46.fsa	Size	322.57		328.32	331.4							379.5	380.5				569.28			578.32
	Height	7596		15757	22592							540	1953				205			4208
PvMD_II_MD__C10_2018-05-28-16-49-46_16-49-46.fsa	Size	322.74				336.26	342.35	345.21				379.42					569.1			578.15
	Height	2021				331	4275	6964				487					132			2501
PvMH_II_MH__E10_2018-05-28-16-49-46_16-49-46.fsa	Size	322.55				336.27	342.35	345.28				379.42					569.07			578.16
	Height	1538				225	3091	4980				347					65			1339
PvGR_II_Greensleeves_LB__E03_2018-05-30-18-15-14_18-15-14.fsa	Size	322.39				336.28	342.09	344.93				379.5				545.89
	Height	23913				2115	30611	30611				6389				24648
PvBB_II_Bagnasco_LB__H02_2018-05-30-18-15-14_18-15-14.fsa	Size	322.4				336.29	342.25	345.17				379.34				545.8
	Height	7851				711	11364	15809				1659				9470
PvC_II_Civoto_LB__B03_2018-05-30-18-15-14_18-15-14.fsa	Size	322.49				336.3	342.34	345.27				379.34				546
	Height	7624				760	12012	18427				1705				7301
PvG_II_Giulia_LB__D03_2018-05-30-18-15-14_18-15-14.fsa	Size	322.4				336.27	342.26	345.19				379.33				546.02
	Height	12497				1261	20750	27809				3391				12558
PvP5_II_P500_LB__G03_2018-05-30-18-15-14_18-15-14.fsa	Size	322.56				336.28	342.27	345.21				379.34				545.91
	Height	11778				1300	20515	29621				3080				12963
PvEL_II_ElNuna_G23732_LB__C03_2018-05-30-18-15-14_18-15-14.fsa	Size	322.41				336.24	342.28	345.06				379.42				545.88
	Height	15504				1650	26816	31376				4318				16327
PvT_II_Taylor_LB__H03_2018-05-30-18-15-14_18-15-14.fsa	Size	322.47				336.31	342.32	345.23				379.26				545.97
	Height	3244				309	5071	7118				701				3806
Pv39_II_39__C07_2018-05-28-16-49-46_16-49-46.fsa	Size	322.5					342.28	345.25				379.5				546.18
	Height	1014					1809	2399				249				1048
Pv41_II_41__D07_2018-05-28-16-49-46_16-49-46.fsa	Size	322.49					342.35	345.29				379.5				546.13
	Height	1230					2063	3211				368				1352
Pv42_II_42__E07_2018-05-28-16-49-46_16-49-46.fsa	Size	322.57				336	342.28	345.23				379.34				546.06
	Height	1840				259	3327	5110				439				2355
Pv358_II_358__B07_2018-05-28-16-49-46_16-49-46.fsa	Size	322.48				336.31		345.39				379.42					569.27			578.24
	Height	3202				6454		8839				993					152			2973
PvHE_II_Heidy__A10_2018-05-28-16-49-46_16-49-46.fsa	Size	322.82				336.45		345.33				379.42				545.85
	Height	3467				630		14286				1129				3570
PvPB_II_PBoriginal__H10_2018-05-28-16-49-46_16-49-46.fsa	Size	322.47				336.3	342.26	345.27				379.42				545.97
	Height	2269				274	3823	5866				530				2391
PvVE_II_VEoriginal__C04_2018-05-30-18-15-14_18-15-14.fsa	Size	322.4					342.28	345.23				379.33				546.04
	Height	1655					3037	4248				405				1732
PvPG_PG__A11_2018-05-28-16-49-46_16-49-46.fsa	Size	322.56				336.3	342.34	345.27				379.5				545.82
	Height	1817				242	3107	5275				394				2601
PvVF_II_VF__B04_2018-05-30-18-15-14_18-15-14.fsa	Size	322.46					342.27	345.21				379.42				545.99
	Height	1260					2202	3615				297				1398
